# Supplementary material for: Suppression of inflammatory genes expression in the injured host intestinal wall during Mesocestoides vogae tetrathyridium larvae migration
Source: PLoS Negl Trop Dis. 2020 Oct 13;14(10):e0008685. doi: 10.1371/journal.pntd.0008685 (PMC7598923; doi:10.1371/journal.pntd.0008685)
Supplement: S1 Table — (XLSX) [file pntd.0008685.s003.xlsx]

## Sheet: 88genes Table S1
Supplementary Table 1. Relative expression levels of 88 cytokine and cytokine-receptor genes and 8 housekeeping genes.
Gene code	Full name of gene	Relative expression level
		Mouse A	Mouse B	Mouse C	Mouse D
Cd27	Mus musculus CD antigen 27 (Cd27), transcript variant 1, mRNA.	－	0.724471	2.44528	7.44489
Csf1r	Mus musculus colony stimulating factor 1 receptor (Csf1r), mRNA.	0.277392	5.52127	8.87656	3.59564
Acvr1	Mus musculus activin A receptor, type 1 (Acvr1), mRNA.	1.86607	2.85799	2.31338	3.19596
Acvr1b	Mus musculus activin A receptor, type 1B (Acvr1b), mRNA.	2.31338	4.77334	1.93187	2.25989
Acvr2a	Mus musculus activin receptor IIA (Acvr2a), mRNA.	3.29436	3.10588	1.69349	0.357558
Acvr2b	Mus musculus activin receptor IIB (Acvr2b), mRNA.	5.24157	2.27363	3.34035	2.66891
Bmpr1b	Mus musculus bone morphogenetic protein receptor, type 1B (Bmpr1b), mRNA.	2.20381	－	－	5.97835e-07
Ccr7	Mus musculus chemokine (C-C motif) receptor 7 (Ccr7), mRNA.	1.30134	0.96929	3.27161	2.8016
Csf1	Mus musculus colony stimulating factor 1 (macrophage) (Csf1), mRNA.	0.876606	0.936272	3.01049	5.04988
Csf3r	Mus musculus colony stimulating factor 3 receptor (granulocyte) (Csf3r), mRNA.	0.15822	3.69353	11.1579	3.93469
Egfr	Mus musculus epidermal growth factor receptor (Egfr), transcript variant 2, mRNA.	1.91853	9.09454	4.25748	10.7499
Gapdh	Mus musculus glyceraldehyde-3-phosphate dehydrogenase (Gapdh), mRNA.	2.39496	0.873573	0.840896	0.667227
Fas	Mus musculus Fas (TNF receptor superfamily member) (Fas), mRNA.	2.78949	2.09217	3.16017	2.25989
Flt4	Mus musculus FMS-like tyrosine kinase 4 (Flt4), mRNA.	2.12874	6.52058	18.8959	9.82359
Ifngr2	Mus musculus interferon gamma receptor 2 (Ifngr2), mRNA.	2.44528	1.11342	1.00696	0.653496
Il10rb	Mus musculus interleukin 10 receptor, beta (Il10rb), mRNA.	1.23114	2.62989	1.69349	1.12994
Il17ra	Mus musculus interleukin 17 receptor A (Il17ra), mRNA.	2.37841	4.24275	1.15669	1.25375
Il1b	Mus musculus interleukin 1 beta (Il1b), mRNA.	0.20166	1.32409	2.56685	2.65047
Il18r1	Mus musculus interleukin 18 receptor 1 (Il18r1), mRNA.	0.234881	2.64818	2.31338	5.52606
Met	Mus musculus met proto-oncogene (Met), mRNA.	2.67586	6.75053	3.18215	1.65433
Pdgfa	Mus musculus platelet derived growth factor, alpha (Pdgfa), mRNA.	1.16473	1.68763	1.7411	3.04459
Pdgfrb	Mus musculus platelet derived growth factor receptor, beta polypeptide (Pdgfrb), mRNA.	0.806642	0.000225435	0.000198304	0.00042397
Ccl22	Mus musculus chemokine (C-C motif) ligand 22 (Ccl22), mRNA.	0.189465	1.08298	2.88786	3.62065
Actb	Mus musculus actin, beta, cytoplasmic (Actb), mRNA.	1.04972	0.523042	0.615572	0.613974
Ccl25	Mus musculus chemokine (C-C motif) ligand 25 (Ccl25), mRNA.	1.24833	0.022328	0.0231957	0.0208508
Ccl6	Mus musculus chemokine (C-C motif) ligand 6 (Ccl6), mRNA.	0.231647	0.335643	1.98618	1.96735
Cx3cl1	Mus musculus chemokine (C-X3-C motif) ligand 1 (Cx3cl1), mRNA.	3.38698	6.56593	4.43828	1.1378
Tgfb2	Mus musculus transforming growth factor, beta 2 (Tgfb2), mRNA.	1.82766	8.25347	3.50642	3.96206
Tgfb3	Mus musculus transforming growth factor, beta 3 (Tgfb3), mRNA.	0.0890031	0.596668	－	0.976878
Tgfbr1	Mus musculus transforming growth factor, beta receptor I (Tgfbr1), mRNA.	0.823591	2.59368	1.84038	2.68747
Tgfbr2	Mus musculus transforming growth factor, beta receptor II (Tgfbr2), transcript variant 1, mRNA.	0.716978	3.26029	7.31065	4.94596
Tnfrsf11a	Mus musculus tumor necrosis factor receptor superfamily, member 11a (Tnfrsf11a), mRNA.	0.952638	1.99308	1.85318	1.36249
Vegfc	Mus musculus vascular endothelial growth factor C (Vegfc), mRNA.	1.29235	2.76063	6.40856	1.8356
Cxcr4	Mus musculus chemokine (C-X-C motif) receptor 4 (Cxcr4), mRNA.	0.574349	8.02777	17.0299	4.55121
Ccr9	Mus musculus chemokine (C-C motif) receptor 9 (Ccr9), mRNA.	0.334482	3.39874	5.31474	3.49732
Pgk1	Mus musculus phosphoglycerate kinase 1 (Pgk1), mRNA.	1.60214	0.671286	0.82932	0.685986
Ccr2	Mus musculus chemokine (C-C motif) receptor 2 (Ccr2), mRNA.	0.316439	0.000346466	0.000190226	8.5498e-05
Cx3cr1	Mus musculus chemokine (C-X3-C) receptor 1 (Cx3cr1), mRNA.	0.403321	3.59253	6.63456	2.56019
Egf	Mus musculus epidermal growth factor (Egf), mRNA.	8.51496	－	－	11.6823
Flt1	Mus musculus FMS-like tyrosine kinase 1 (Flt1), mRNA.	5.93809	16.8538	22.0087	11.9277
Flt3	Mus musculus FMS-like tyrosine kinase 3 (Flt3), mRNA.	－	0.596668	0.277392	－
Ghr	Mus musculus growth hormone receptor (Ghr), transcript variant 1, mRNA.	1.16473	1.07549	1.90528	2.63217
Hgf	Mus musculus hepatocyte growth factor (Hgf), mRNA.	－	0.0148335	0.0250334	0.0350668
Ifnar1	Mus musculus interferon (alpha and beta) receptor 1 (Ifnar1), mRNA.	0.876606	4.04181	3.22657	1.289
Ifnar2	Mus musculus interferon (alpha and beta) receptor 2 (Ifnar2), mRNA.	0.174343	6.43081	4.78991	0.810144
Ifngr1	Mus musculus interferon gamma receptor 1 (Ifngr1), mRNA.	2.15846	5.01066	3.43426	1.98103
Il6ra	Mus musculus interleukin 6 receptor, alpha (Il6ra), mRNA.	0.10083	6.6116	11.1579	3.8271
Ppia	Mus musculus peptidylprolyl isomerase A (Ppia), mRNA.	0.371131	0.474671	0.784584	1.08391
Il6st	Mus musculus interleukin 6 signal transducer (Il6st), mRNA.	0.933033	6.75053	5.89708	5.76072
Kdr	Mus musculus kinase insert domain protein receptor (Kdr), mRNA.	3.81055	17.3276	45.8866	20.34
Lepr	Mus musculus leptin receptor (Lepr), transcript variant 2, mRNA.	0.846745	3.69353	12.5533	3.54614
Ltbr	Mus musculus lymphotoxin B receptor (Ltbr), mRNA.	1.71713	1.54221	1.45397	0.644499
Pdgfb	Mus musculus platelet derived growth factor, B polypeptide (Pdgfb), mRNA.	0.558644	1.96564	4.37717	5.30095
Pdgfra	Mus musculus platelet derived growth factor receptor, alpha polypeptide (Pdgfra), transcript variant 1, mRNA.	0.203063	3.5186	2.54912	1.99481
Prl	Mus musculus prolactin (Prl), mRNA.	－	－	－	－
Prlr	Mus musculus prolactin receptor (Prlr), mRNA.	5.35171	1.73508	1.15669	0.187667
Ccl11	Mus musculus small chemokine (C-C motif) ligand 11 (Ccl11), mRNA.	0.0865693	0.439825	1.45397	2.35585
Ccl12	Mus musculus chemokine (C-C motif) ligand 12 (Ccl12), mRNA.	0.0260965	0.861546	1.55833	1.98103
Ccl17	Mus musculus chemokine (C-C motif) ligand 17 (Ccl17), mRNA.	0.14161	0.792784	2.32947	1.03976
B2m	Mus musculus beta-2 microglobulin (B2m), mRNA.	1.69349	3.90413	2.23457	0.917799
Ccl9	Mus musculus chemokine (C-C motif) ligand 9 (Ccl9), mRNA.	0.742262	10.5195	3.605	1.94026
Tgfb1	Mus musculus transforming growth factor, beta 1 (Tgfb1), mRNA.	0.50698	3.95863	6.36429	4.15904
Tnfrsf1a	Mus musculus tumor necrosis factor receptor superfamily, member 1a (Tnfrsf1a), mRNA.	1.31039	2.62989	2.71321	1.21104
Tnfrsf1b	Mus musculus tumor necrosis factor receptor superfamily, member 1b (Tnfrsf1b), mRNA.	0.858565	6.21175	5.61778	4.64684
Cd40	Mus musculus CD40 antigen (Cd40), transcript variant 1, mRNA.	0.562529	0.445964	0.742262	1.15369
Vegfb	Mus musculus vascular endothelial growth factor B (Vegfb), mRNA.	0.323088	1.09809	0.907519	1.73658
Flt3l	Mus musculus FMS-like tyrosine kinase 3 ligand (Flt3l), mRNA.	0.655197	0.867539	3.63008	5.15599
Il2rg	Mus musculus interleukin 2 receptor, gamma chain (Il2rg), mRNA.	0.582367	3.54307	4.99332	3.74834
Lifr	Mus musculus leukemia inhibitory factor receptor (Lifr), mRNA.	5.77572	1.54221	4	7.24131
Kitl	Mus musculus kit ligand (Kitl), mRNA.	0.864537	3.90413	4.95883	3.77441
Tnfrsf12a	Mus musculus tumor necrosis factor receptor superfamily, member 12a (Tnfrsf12a), mRNA.	2.78949	11.1967	7.11074	6.04713
Gusb	Mus musculus glucuronidase, beta (Gusb), mRNA.	1	3.54307	2.41162	4.2171
Tnfrsf19	Mus musculus tumor necrosis factor receptor superfamily, member 19 (Tnfrsf19), mRNA.	3.54676e+07	1.6529	1.25701	5.76072
Cntfr	Mus musculus ciliary neurotrophic factor receptor (Cntfr), mRNA.	－	1.6529	－	4.01737
Cxcl13	Mus musculus chemokine (C-X-C motif) ligand 13 (Cxcl13), mRNA.	0.275476	0.274523	0.737135	0.388571
Cxcl11	Mus musculus chemokine (C-X-C motif) ligand 11 (Cxcl11), mRNA.	0.312083	0.468136	0.397768	0.576843
Cxcl14	Mus musculus chemokine (C-X-C motif) ligand 14 (Cxcl14), mRNA.	0.403321	1.12117	1.75321	0.715116
Ccl24	Mus musculus chemokine (C-C motif) ligand 24 (Ccl24), mRNA.	0.234881	7.08614	10.3388	5.44998
Il17rb	Mus musculus interleukin 17 receptor B (Il17rb), mRNA.	2.53151	6.25496	22.3159	21.9515
Pdgfc	Mus musculus platelet-derived growth factor, C polypeptide (Pdgfc), mRNA.	1.50525	5.01066	3.34035	3.30867
Kit	Mus musculus kit oncogene (Kit), mRNA.	0.126745	7.13543	6.36429	10.4559
Ccl8	Mus musculus chemokine (C-C motif) ligand 8 (Ccl8), mRNA.	0.460094	42.0782	55.3304	17.3426
Cxcl12	Mus musculus chemokine (C-X-C motif) ligand 12 (Cxcl12), transcript variant 1, mRNA.	0.952638	3.59253	9.78112	7.04329
Hprt1	Mus musculus hypoxanthine guanine phosphoribosyl transferase 1 (Hprt1), mRNA.	0.566442	0.471392	0.63728	0.557193
Ccl21c	Mus musculus chemokine (C-C motif) ligand 21c (leucine) (Ccl21c), mRNA.	1.98618	0.117034	0.164938	0.0440794
Cxcl16	Mus musculus chemokine (C-X-C motif) ligand 16 (Cxcl16), mRNA.	0.712025	2.30537	2.07053	1.42035
Tnfsf13	Mus musculus tumor necrosis factor (ligand) superfamily, member 13 (Tnfsf13), mRNA.	2.34567	1.35191	2.18859	2.09398
Pdgfd	Mus musculus platelet-derived growth factor, D polypeptide (Pdgfd), mRNA.	4.05584	2.6666	6.06287	10.6019
Ngfr	Mus musculus nerve growth factor receptor (TNFR superfamily, member 16) (Ngfr), mRNA.	1.36604	0.00228277	0.00150085	0.00253509
Il13ra1	Mus musculus interleukin 13 receptor, alpha 1 (Il13ra1), mRNA.	1.60214	4.48466	2.41162	1.35308
Il1rap	Mus musculus interleukin 1 receptor accessory protein (Il1rap), transcript variant 2, mRNA.	0.236514	2.24233	1.04247	9.55496
Amhr2	Mus musculus anti-Mullerian hormone type 2 receptor (Amhr2), mRNA.	－	－	－	－
Il28ra	Mus musculus interleukin 28 receptor alpha (Il28ra), mRNA.	6.77396	4.45369	3.36359	3.30867
Tnfrsf21	Mus musculus tumor necrosis factor receptor superfamily, member 21 (Tnfrsf21), mRNA.	2.80889	7.23504	4.25748	7.19129
Tnfrsf14	Mus musculus tumor necrosis factor receptor superfamily, member 14 (herpesvirus entry mediator) (Tnfrsf14), mRNA.	1.06437	0.904379	0.82932	1.26247
Tbp	Mus musculus TATA box binding protein (Tbp), mRNA.	0.697372	1.05336	0.864537	1.5223
Expression level of each gene was normalized based on the normalization factors which was calculated by using those of eight house keeping genes, Gapdh, Actb, Pgk1, Ppia, B2m, Gusb, Hprt1 and Tbp.
－: not detected.
